# Supplementary material for: Sequential depletion of human serum for the search of osteoarthritis biomarkers
Source: Proteome Sci. 2012 Sep 12;10:55. doi: 10.1186/1477-5956-10-55 (PMC3515479; doi:10.1186/1477-5956-10-55)
Supplement: Additional file 1 — Figure S1. Representative 2D map of the sequentially depleted serum, with the protein identifications that were carried out. Identifications are listed in Additional file 2: Table S1. [file 1477-5956-10-55-S2.xlsx]

## Sheet: Identificaciones Mascot
	Supplementary Table 1. Mass spectrometry data of the protein identifications performed on sequentially depleted human sera in the present study.
	Spots identified by MSMS							Spots identified by MS
	Spot	Mascot identification				Sec. Cov.	pI
	3	HPT_HUMAN Mass: 45861 Score: 135 Matches: 4(4) Sequences: 3(3)
		Haptoglobin OS=Homo sapiens GN=HP PE=1 SV=1				0.11	6.13
	5	HBB_HUMAN Mass: 16102 Score: 43 Matches: 1(1) Sequences: 1(1)					6.75
		Hemoglobin subunit beta OS=Homo sapiens GN=HBB PE=1 SV=2				0.06
	6	HPTR_HUMAN Mass: 39518 Score: 35 Matches: 1(1) Sequences: 1(1)					6.63
		Haptoglobin-related protein OS=Homo sapiens GN=HPR PE=2 SV=2				0.04
	7	SAA_HUMAN Mass: 13581 Score: 52 Matches: 2(1) Sequences: 2(1)					6.28
		Serum amyloid A protein OS=Homo sapiens GN=SAA1 PE=1 SV=2				0.27
	8	TTHY_HUMAN Mass: 15991 Score: 62 Matches: 2(1) Sequences: 2(1)
		Transthyretin OS=Homo sapiens GN=TTR PE=1 SV=1				0.09	5.52
	10	HPT_HUMAN Mass: 45861 Score: 45 Matches: 5(2) Sequences: 4(2)
		Haptoglobin OS=Homo sapiens GN=HP PE=1 SV=1				0.13	6.13
	13	SAA_HUMAN Mass: 13581 Score: 53 Matches: 4(2) Sequences: 4(2)
		Serum amyloid A protein OS=Homo sapiens GN=SAA1 PE=1 SV=2				0.52	6.28
	14	APOC3_HUMAN Mass: 10846 Score: 123 Matches: 2(2) Sequences: 2(2)
		Apolipoprotein C-III OS=Homo sapiens GN=APOC3 PE=1 SV=1				0.19	5.23
	15	APOC3_HUMAN Mass: 10846 Score: 149 Matches: 2(2) Sequences: 2(2)
		Apolipoprotein C-III OS=Homo sapiens GN=APOC3 PE=1 SV=1				0.19	5.23
	17	APOA2_HUMAN Mass: 11282 Score: 82 Matches: 3(2) Sequences: 3(2)
		Apolipoprotein A-II OS=Homo sapiens GN=APOA2 PE=1 SV=1				0.21	6.26
	20	TTHY_HUMAN Mass: 15991 Score: 136 Matches: 5(3) Sequences: 5(3)
		Transthyretin OS=Homo sapiens GN=TTR PE=1 SV=1				0.34	5.52
	21	HPT_HUMAN Mass: 45861 Score: 96 Matches: 3(2) Sequences: 3(2)
		Haptoglobin OS=Homo sapiens GN=HP PE=1 SV=1				0.09	6.13
	22	TTHY_HUMAN Mass: 15991 Score: 205 Matches: 6(5) Sequences: 6(5)
		Transthyretin OS=Homo sapiens GN=TTR PE=1 SV=1				0.38	5.52
	23	TTHY_HUMAN Mass: 15991 Score: 415 Matches: 9(7) Sequences: 9(7)
		Transthyretin OS=Homo sapiens GN=TTR PE=1 SV=1				0.73	5.52
	24	HPT_HUMAN Mass: 45861 Score: 68 Matches: 3(2) Sequences: 3(2)
		Haptoglobin OS=Homo sapiens GN=HP PE=1 SV=1				0.09	6.13
	25	TTHY_HUMAN Mass: 15991 Score: 57 Matches: 3(2) Sequences: 3(2)
		Transthyretin OS=Homo sapiens GN=TTR PE=1 SV=1				0.18	5.52
	26	APOA1_HUMAN Mass: 30759 Score: 97 Matches: 8(5) Sequences: 8(5)
		Apolipoprotein A-I OS=Homo sapiens GN=APOA1 PE=1 SV=1				0.23	5.56
	27	APOA1_HUMAN Mass: 30759 Score: 125 Matches: 9(4) Sequences: 9(4)
		Apolipoprotein A-I OS=Homo sapiens GN=APOA1 PE=1 SV=1				0.33	5.56
	28	APOA1_HUMAN Mass: 30759 Score: 271 Matches: 12(7) Sequences: 12(7)
		Apolipoprotein A-I OS=Homo sapiens GN=APOA1 PE=1 SV=1				0.41	5.56
	29	APOA1_HUMAN Mass: 30759 Score: 305 Matches: 10(7) Sequences: 10(7)
		Apolipoprotein A-I OS=Homo sapiens GN=APOA1 PE=1 SV=1				0.36	5.56
	30	APOA1_HUMAN Mass: 30759 Score: 42 Matches: 5(2) Sequences: 5(2)
		Apolipoprotein A-I OS=Homo sapiens GN=APOA1 PE=1 SV=1				0.16	5.56
	31	APOA1_HUMAN Mass: 30759 Score: 135 Matches: 6(5) Sequences: 6(5)
		Apolipoprotein A-I OS=Homo sapiens GN=APOA1 PE=1 SV=1				0.2	5.56
	32	A2GL_HUMAN Mass: 38382 Score: 40 Matches: 3(2) Sequences: 3(2)
		Leucine-rich alpha-2-glycoprotein OS=Homo sapiens GN=LRG1 PE=1 SV=2				0.11	6.45
	33	A2GL_HUMAN Mass: 38382 Score: 88 Matches: 3(2) Sequences: 3(2)
		Leucine-rich alpha-2-glycoprotein OS=Homo sapiens GN=LRG1 PE=1 SV=2				0.1	6.45
	34	A2GL_HUMAN Mass: 38382 Score: 36 Matches: 1(1) Sequences: 1(1)
		Leucine-rich alpha-2-glycoprotein OS=Homo sapiens GN=LRG1 PE=1 SV=2				0.02	6.45
	35	A2GL_HUMAN Mass: 38382 Score: 29 Matches: 1(1) Sequences: 1(1)
		Leucine-rich alpha-2-glycoprotein OS=Homo sapiens GN=LRG1 PE=1 SV=2				0.02	6.45
	37							APOA4_HUMAN Mass: 45371 Score: 90 Expect: 2.1e-05 Matches: 8
								Apolipoprotein A-IV OS=Homo sapiens GN=APOA4 PE=1 SV=3				0.2	5.28
	38	APOA4_HUMAN Mass: 45371 Score: 128 Expect: 3.2e-09 Matches: 11						APOA4_HUMAN Mass: 45371 Score: 156 Expect: 5.1e-12 Matches: 13
		Apolipoprotein A-IV OS=Homo sapiens GN=APOA4 PE=1 SV=3				0.25	5.28	Apolipoprotein A-IV OS=Homo sapiens GN=APOA4 PE=1 SV=3				0.29	5.28
	39	APOA4_HUMAN Mass: 45371 Score: 37 Matches: 13(2) Sequences: 12(2)
		Apolipoprotein A-IV OS=Homo sapiens GN=APOA4 PE=1 SV=3				0.28	5.28
	40	FETUA_HUMAN Mass: 40098 Score: 102 Matches: 3(2) Sequences: 2(2)
		Alpha-2-HS-glycoprotein OS=Homo sapiens GN=AHSG PE=1 SV=1				0.08	5.43
	41	FETUA_HUMAN Mass: 40098 Score: 48 Matches: 1(1) Sequences: 1(1)
		Alpha-2-HS-glycoprotein OS=Homo sapiens GN=AHSG PE=1 SV=1				0.03	5.43
	42	A1AT_HUMAN Mass: 46878 Score: 56 Matches: 6(4) Sequences: 6(4)
		Alpha-1-antitrypsin OS=Homo sapiens GN=SERPINA1 PE=1 SV=3				0.19	5.37
	43	A1AT_HUMAN Mass: 46878 Score: 151 Matches: 10(5) Sequences: 10(5)
		Alpha-1-antitrypsin OS=Homo sapiens GN=SERPINA1 PE=1 SV=3				0.32	5.37
	44	A1AT_HUMAN Mass: 46878 Score: 497 Matches: 14(11) Sequences: 13(10)
		Alpha-1-antitrypsin OS=Homo sapiens GN=SERPINA1 PE=1 SV=3				0.37	5.37
	45	A1AT_HUMAN Mass: 46878 Score: 156 Matches: 11(7) Sequences: 10(7)
		Alpha-1-antitrypsin OS=Homo sapiens GN=SERPINA1 PE=1 SV=3				0.32	5.37
	46	ANGT_HUMAN Mass: 53406 Score: 28 Matches: 1(1) Sequences: 1(1)
		Angiotensinogen OS=Homo sapiens GN=AGT PE=1 SV=1				0.03	5.87
	47	ANGT_HUMAN Mass: 53406 Score: 26 Matches: 1(1) Sequences: 1(1)
		Angiotensinogen OS=Homo sapiens GN=AGT PE=1 SV=1				0.03	5.87
	49	A1AG1_HUMAN Mass: 23725 Score: 167 Matches: 6(5) Sequences: 6(5)
		Alpha-1-acid glycoprotein 1 OS=Homo sapiens GN=ORM1 PE=1 SV=1				0.22	4.93
	51	IGKC_HUMAN Mass: 11773 Score: 106 Matches: 2(2) Sequences: 2(2)
		Ig kappa chain C region OS=Homo sapiens GN=IGKC PE=1 SV=1				0.32	5.58
		LAC2_HUMAN Mass: 11458 Score: 54 Matches: 3(2) Sequences: 3(2)
		Ig lambda-2 chain C regions OS=Homo sapiens GN=IGLC2 PE=1 SV=1				0.46	6.92
	52	IGKC_HUMAN Mass: 11773 Score: 107 Matches: 2(2) Sequences: 2(2)						LAC2_HUMAN Mass: 11458 Score: 60 Expect: 0.019 Matches: 4
		Ig kappa chain C region OS=Homo sapiens GN=IGKC PE=1 SV=1				0.02	5.58	Ig lambda-2 chain C regions OS=Homo sapiens GN=IGLC2 PE=1 SV=1				0.5	6.92
	53	LAC2_HUMAN Mass: 11458 Score: 72 Matches: 4(2) Sequences: 4(2)
		Ig lambda-2 chain C regions OS=Homo sapiens GN=IGLC2 PE=1 SV=1				0.58	6.92
		IGKC_HUMAN Mass: 11773 Score: 50 Matches: 3(1) Sequences: 3(1)
		Ig kappa chain C region OS=Homo sapiens GN=IGKC PE=1 SV=1				0.34	5.58
		Search Parameters
		Type of search : MS/MS Ion Search
		Enzyme : Trypsin
		Fixed modifications : Carbamidomethyl (C)
		Variable modifications : Oxidation (M)
		Mass values : Monoisotopic
		Protein Mass : Unrestricted
		Peptide Mass Tolerance : ± 50 ppm
		Fragment Mass Tolerance: ± 0.3 Da
		Max Missed Cleavages : 1
		Instrument type : MALDI-TOF-TOF
		Number of queries : 15
		Database : SwissProt 2011_05 (528048 sequences; 186939477 residues)
		Taxonomy : Homo sapiens (human) (20239 sequences)
		Timestamp : 7 Jun 2011 at 16:38:17 GMT
